# Supplementary material for: Dataset on organizational innovation and its determinants in the SMEs hotels
Source: Data Brief. 2019 Aug 10;26:104352. doi: 10.1016/j.dib.2019.104352 (PMC6727002; doi:10.1016/j.dib.2019.104352)
Supplement: Multimedia component 1 [file mmc1.zip]

Archive with 2 entries (2 files):
- Organizational Innovation Base.xlsx
- Survey.pdf
