# Supplementary material for: Dataset on organizational innovation and its determinants in the SMEs hotels
Source: Data Brief. 2019 Aug 10;26:104352. doi: 10.1016/j.dib.2019.104352 (PMC6727002; doi:10.1016/j.dib.2019.104352)
Supplement: Multimedia component 1 [file mmc1.zip › Organizational Innovation Base.xlsx]

## Sheet: Base
TYPE_1	AGE_1	SIZE_1	NET_1	TRA_1	TRA_2	TRA_3	OI_1	OI_2	OI_3	OA_1	OA_2	OA_3	OA_4	OA_5	IB_1	IB_2	IB_3	IB_4	IB_5	IB_6	IB_7	IB_8	IB_9	IB_10	FI_1
2	2	1	0	4	4	2	1	0	0	1	1	1	1	1	4	1	1	2	1	1	1	1	1	1	2
2	2	1	1	4	4	4	1	0	0	1	4	1	1	3	4	1	1	4	3	3	1	3	1	1	2
2	2	1	0	1	2	2	1	1	0	4	3	1	1	3	4	4	1	4	1	1	1	1	1	1	2
2	2	1	0	4	4	4	1	0	0	4	1	4	1	1	4	1	1	1	1	1	1	1	1	1	2
2	2	1	1	1	4	2	0	1	1	4	3	4	3	4	4	4	4	3	3	3	3	3	3	3	2
2	1	1	0	4	4	4	1	0	0	4	4	4	1	3	4	1	1	1	3	1	1	1	1	1	2
2	1	1	0	1	2	1	0	0	0						4	1	1	1	4	1	1	4	1	4	2
4	2	2	1	4	4	4	1	1	0	3	3	4	3	4	3	3	4	2	4	1	1	2	1	1	2
1	2	2	1	4	4	4	0	0	0						4	3	4	3	3	4	3	3	3	3	2
1	2	1	0	3	2	4	1	1	0	4	3	4	3	3	1	1	1	1	1	1	1	1	1	1	2
2	2	1	0	1	4	2	0	0	0						3	3	2	3	3	3	2	3	2	3	2
2	2	2	1	1	4	4	1	1	1	4	4	4	4	4	1	1	1	1	1	1	1	1	1	1	2
1	2	1	0	1	4	2	1	0	0	4	4	4	3	2	1	1	1	1	1	1	1	1	1	1	2
2	2	1	0	4	4	4	0	1	0	4	1	4	1	1	1	1	1	1	1	1	1	1	1	1	2
2	2	1	0	2	4	3	1	1	0	3	3	4	2	2	4	4	4	4	1	1	1	1	1	1	2
1	2	1	0	2	4	2	0	1	0	3	2	3	3	2	4	4	4	4	1	1	1	1	1	1	2
4	2	2	0	1	4	2	0	1	0	4	4	4	3	2	1	1	1	1	1	1	1	1	1	1	2
1	2	1	1	1	2	4	1	1	1	4	4	4	4	4	3	3	3	1	1	1	3	1	4	1	2
2	2	1	1	3	4	5	0	0	0						1	1	1	1	1	1	1	1	1	1	2
2	2	1	0	4	3	2	1	0	0	4	4	4	4	4	1	1	1	1	1	1	1	1	1	1	2
2	2	1	0	4	4	2	0	0	0						2	4	3	3	3	4	2	2	2	3	2
1	2	1	0	1	4	2	1	0	0	4	4	4	4	4	1	1	1	1	1	1	1	1	1	1	2
2	2	1	0	1	4	2	1	1	0	4	4	4	1	1	3	3	4	2	2	3	4	2	2	2	2
1	2	1	1	1	3	2	1	0	1	4	4	4	4	4	2	3	4	3	3	3	3	3	2	2	2
4	2	1	1	4	3	2	1	1	1	4	4	4	3	4	3	3	3	4	4	4	2	2	2	2	2
2	2	1	0	4	4	2	1	1	0	3	4	4	4	1	3	3	4	3	1	2	4	1	3	2	2
2	1	1	0	1	3	2	0	0	0						3	3	4	3	4	4	4	3	2	3	2
2	2	1	0	1	3	2	0	0	0						3	3	4	3	3	4	4	2	3	2	2
1	2	1	0	4	4	4	0	1	0	4	4	4	4	4	3	4	4	2	4	4	4	4	4	4	2
2	2	1	1	1	4	2	1	1	0	4	4	4	4	4	3	3	3	3	4	4	4	4	4	3	2
2	2	1	0	4	3	4	0	1	0	4	4	4	4	4	3	1	3	3	2	4	4	4	3	3	2
2	2	1	1	4	2	2	1	1	0	4	4	4	3	4	4	3	3	3	4	3	4	4	3	3	2
2	2	1	0	1	3	2	0	1	1	4	4	4	3	4	3	1	4	2	4	4	4	4	4	4	2
2	2	1	1	1	4	2	1	1	0	4	4	4	4	4	3	3	4	4	4	2	4	4	4	4	2
2	2	1	1	1	4	2	1	1	1	4	4	4	4	4	3	2	4	2	2	2	3	3	2	2	2
4	1	2	1	1	3	4	1	1	0	3	4	4	3	2	3	3	4	2	3	2	3	3	3	3	2
2	2	1	1	1	4	2	0	0	0						3	3	4	4	4	2	3	1	2	2	2
2	2	1	0	1	4	2	0	0	0						2	3	4	4	2	2	3	3	3	3	1
2	1	1	0	1	4	2	0	1	0	3	3	3	3	3	3	3	4	4	3	3	2	3	2	2	2
2	2	1	1	1	4	2	1	1	1	3	3	4	4	4	3	2	4	3	4	2	4	4	3	3	2
2	2	2	0	1	4	2	1	1	1	4	4	4	3	4	1	1	1	4	4	4	1	4	1	1	2
2	2	1	0	1	4	4	0	1	0	4	2	4	3	2	4	3	4	2	4	4	3	4	1	1	2
2	2	1	0	1	4	4	1	1	0	4	3	4	3	4	3	1	4	2	4	4	3	4	1	1	2
2	2	1	0	4	4	4	1	1	0	4	3	2	2	4	4	4	4	4	4	4	3	3	1	1	2
2	1	1	1	4	4	4	1	1	1	3	4	4	4	4	4	1	4	1	1	1	1	1	1	1	2
1	2	2	0	4	4	4	0	1	1	4	3	4	4	3	3	1	1	1	1	1	1	1	1	1	2
5	2	3	1	3	4	4	1	1	0	4	2	4	4	3	4	4	3	1	1	1	1	1	1	1	2
1	1	1	1	4	4	4	1	1	1	3	4	4	4	4	4	1	4	1	1	1	1	1	1	1	2
2	1	1	1	4	4	2	0	1	0	4	4	4	4	4	1	1	1	1	1	1	1	1	4	1	2
2	2	1	1	1	3	2	1	1	0	4	4	4	4	4	1	4	4	1	4	1	1	4	4	1	2
2	2	1	1	4	4	4	1	1	0	3	2	3	3	3	4	1	4	1	1	1	1	4	4	1	2
2	2	1	0	1	4	2	1	0	0	4	4	4	3	4	4	1	1	1	1	1	1	1	1	1	2
3	2	1	1	3	4	2	1	0	0	2	3	1	2	2	2	3	2	2	4	2	2	2	3	3	2
2	2	2	0	3	1	4	1	1	0	3	4	3	2	3	3	2	3	3	3	4	2	2	2	2	2
2	1	1	0	3	1	4	1	1	1	2	2	1	1	1	3	2	2	1	2	1	1	1	1	2	2
1	2	1	0	4	3	4	0	1	1	2	2	1	1	1	1	1	2	1	1	1	1	1	2	2	2
2	1	1	1	4	4	4	1	1	1	4	4	4	4	4	2	2	2	2	2	2	2	2	2	2	2
1	2	1	1	4	4	1	1	1	1	4	1	3	4	4	4	3	3	4	3	3	3	3	3	4	2
1	2	1	1	3	4	4	1	1	1	4	4	4	3	4	4	2	4	4	3	3	3	3	2	2	2
2	2	1	0	4	1	2	1	1	0	4	4	4	3	4	3	1	3	1	1	4	1	1	1	1	2
2	2	1	0	1	2	2	0	0	0						2	4	4	4	3	4	2	2	1	4	2
2	2	1	0	1	2	2	0	0	0						3	4	3	4	4	4	3	3	1	4	2
2	2	1	0	4	3	2	0	1	0	1	1	3	1	1	3	4	3	4	4	3	3	3	3	1	2
2	1	1	0	4	1	3	0	1	0	3	3	4	3	1	3	3	3	2	3	1	2	3	1	1	2
2	1	1	0	4	1	2	0	0	0						3	3	3	2	2	1	2	2	1	1	2
2	2	1	1	1	3	4	1	1	0	3	3	3	3	3	2	2	2	2	2	2	2	2	2	2	2
1	2	1	1	4	4	4	1	1	1	3	2	4	3	3	4	4	4	4	4	4	4	4	4	4	2
2	2	1	1	4	4	3	1	1	1	4	4	4	4	4	4	4	4	3	3	3	3	3	3	3	2
2	1	1	1	4	4	4	0	0	0						4	4	4	4	4	4	4	4	2	2	1
1	2	1	0	4	4	4	1	0	1	4	3	4	3	4	4	4	4	2	4	2	3	3	2	2	2
2	2	1	1	4	4	2	0	0	0						4	4	4	4	4	4	4	4	4	4	1
4	1	1	1	4	3	4	1	0	0	4	4	4	2	4	2	3	3	3	3	3	3	3	3	3	2
2	2	1	1	3	2	4	1	1	1	4	4	4	4	4	1	1	4	3	2	2	2	2	2	2	2
1	1	1	0	1	3	3	1	1	1	4	4	4	4	4	1	1	1	2	2	2	2	2	4	3	2
2	2	1	1	1	1	4	1	1	1	3	3	3	3	3	3	2	4	3	3	3	2	2	3	2	2
2	2	1	0	1	4	4	1	1	0	4	4	4	4	4	1	1	1	1	1	1	1	1	1	1	2
2	2	1	0	1	4	4	1	1	1	4	4	4	4	4	1	1	1	1	1	1	1	1	1	1	2
2	2	1	0	4	4	4	0	0	0						4	1	4	4	1	1	1	4	4	1	2
2	2	1	1	4	4	4	1	1	0	4	4	4	4	4	1	1	1	1	1	1	1	1	4	1	2
2	2	1	0	1	2	4	1	0	0	3	3	3	3	3	2	2	2	2	3	4	2	4	2	2	2
2	2	1	1	1	2	2	0	0	0						2	2	2	4	4	4	1	1	4	4	2
2	1	1	1	1	1	4	1	0	0	4	3	4	3	4	2	2	3	2	2	2	2	2	2	2	2
2	2	1	1	1	2	4	0	1	1	3	3	3	3	3	2	2	2	3	3	3	2	2	2	2	1
2	2	1	0	1	1	4	0	1	1	4	3	2	2	3	2	2	2	3	3	3	3	4	3	3	2
4	2	2	1	1	4	2	1	1	1	4	4	4	3	4	1	1	1	4	1	4	1	4	1	1	2
2	2	1	0	1	4	2	0	1	0	3	3	1	2	2	3	3	3	1	4	1	3	1	4	1	2
1	2	1	0	1	2	2	0	0	0						4	4	4	3	3	3	4	4	2	4	2
1	2	1	0	3	3	3	1	1	0	4	4	4	3	4	4	4	4	1	1	1	1	1	1	1	2
4	2	1	0	1	4	4	0	0	0						4	4	4	1	1	1	1	1	1	1	2
1	2	1	0	4	4	4	0	1	0	3	2	3	2	3	4	4	4	1	1	1	1	1	1	1	2
2	2	1	0	4	4	2	1	1	0	4	4	4	3	4	3	1	1	1	1	1	1	1	1	1	2
2	2	1	0	4	4	2	1	1	0	4	4	4	3	4	3	1	1	1	1	1	1	1	1	1	2
4	2	1	0	1	4	2	1	1	0	4	3	4	1	1	1	1	1	1	1	1	1	1	1	1	2
1	2	1	1	1	4	2	1	1	1	3	3	4	4	4	1	1	1	1	4	1	1	1	1	1	2
1	2	1	0	1	4	2	0	0	0						4	4	4	4	4	4	4	4	1	1	2
1	1	1	0	4	4	4	0	0	0						3	3	3	4	3	2	2	3	1	1	2
1	2	1	1	4	4	4	0	0	0						4	4	4	4	4	4	4	4	4	4	2
1	2	1	0	2	4	3	0	1	0	4	1	4	1	2	2	4	3	3	4	3	2	3	2	2	2
1	2	1	0	3	4	4	1	0	0	3	1	3	3	2	3	4	4	3	2	1	2	2	3	4	2
2	2	1	1	4	4	4	0	1	1	3	3	4	3	3	3	2	3	2	3	3	3	2	3	2	2
2	1	1	0	1	2	2	1	1	0	4	3	4	3	4	4	1	1	3	2	3	4	3	1	1	2
5	1	1	1	3	3	4	1	1	0	3	3	4	3	4	3	4	4	2	3	4	2	2	2	2	2
5	2	1	0	1	2	4	0	0	0						3	3	1	4	3	1	1	2	2	2	2
2	1	1	0	1	2	2	1	1	1	4	4	4	4	4	4	3	4	3	4	3	4	3	4	4	2
2	2	1	1	1	4	1	1	1	1	3	3	4	3	4	2	2	2	3	3	2	3	2	3	2	2
1	2	2	0	1	4	2	0	0	1	3	3	4	3	3	2	3	4	4	4	4	3	4	2	3	2
1	1	1	1	2	2	4	1	1	1	3	3	3	1	3	3	2	2	3	3	3	4	2	1	1	2
1	2	1	0	1	1	2	1	0	1	4	4	4	4	2	4	2	3	4	2	2	2	2	3	2	2
1	2	1	0	3	2	4	1	1	1	4	4	4	3	3	3	2	3	3	2	4	2	2	4	4	2
2	1	1	1	1	1	4	1	1	0	3	3	3	4	4	2	2	4	3	2	2	4	2	2	3	2
1	1	1	0	3	3	1	0	0	0						4	4	4	4	2	4	4	2	2	2	2
2	1	1	0	2	3	4	0	0	0						1	1	1	2	1	1	1	1	1	1	2
2	1	1	0	1	4	3	1	1	0	4	4	4	4	4	4	4	4	3	2	4	4	3	2	2	2
1	2	1	0	4	2	4	0	1	0	4	4	4	4	4	4	4	4	4	3	4	3	3	3	3	2
1	2	1	1	2	4	2	1	0	1	4	2	4	4	2	2	3	3	2	2	3	4	2	2	2	2
1	2	1	0	2	4	2	0	0	1	4	4	4	2	4	3	4	2	4	2	4	2	4	2	2	2
1	1	1	0	4	3	2	1	1	0	3	3	4	2	4	4	4	2	2	4	2	2	4	3	2	2
1	1	1	0	4	3	2	1	1	0	3	3	4	2	4	4	4	2	2	4	2	2	4	3	2	2
1	1	1	0	4	3	4	1	1	1	4	3	4	3	3	3	3	3	3	3	4	2	2	3	2	2
2	2	1	0	1	4	2	1	1	1	3	3	4	1	3	2	2	4	3	2	2	2	2	2	2	2
2	1	1	0	1	1	2	1	1	1	4	3	3	3	4	3	4	4	3	3	4	2	2	2	3	2
1	1	1	0	2	3	1	1	1	1	4	3	4	4	3	3	4	3	3	2	4	3	2	2	2	2
2	2	1	1	4	4	1	0	1	1	4	3	3	2	2	2	3	2	3	2	2	4	3	3	2	1
1	1	1	0	2	2	2	1	1	0	1	3	4	2	3	3	2	2	3	3	4	2	2	3	3	2
1	1	1	0	2	3	1	0	0	0						4	2	4	2	3	4	1	1	2	3	1
2	1	1	0	1	3	3	0	1	0	4	3	3	2	3	4	4	1	3	3	2	2	2	1	2	2
2	1	1	0	1	1	1	1	1	0	4	1	2	4	3	4	4	3	3	3	2	2	2	2	2	2
1	2	2	1	4	4	4	1	1	1	4	4	4	4	4	4	4	3	4	4	3	2	3	2	2	2
2	2	2	0	1	3	2	0	1	0	4	4	4	3	4	2	2	2	3	3	4	2	3	2	2	2
2	1	1	0	1	1	2	0	0	0						2	2	2	4	4	2	3	1	1	1	2
4	1	1	1	1	1	2	1	1	1	3	3	3	3	4	2	2	3	2	3	3	4	3	3	2	2
2	2	1	0	1	2	2	1	1	1	3	3	4	3	3	3	4	2	3	3	4	3	2	2	3	2
1	1	1	0	4	3	4	1	1	1	3	3	3	4	3	3	4	2	4	3	2	3	2	2	2	2
1	1	1	0	4	2	2	1	0	1	3	3	4	2	2	2	2	2	3	2	3	2	3	2	2	2
1	2	1	0	4	2	2	1	1	1	4	3	3	2	3	3	4	2	3	2	3	2	2	3	3	2
2	2	1	1	3	4	2	0	1	0	4	4	4	3	3	4	4	4	4	3	4	3	3	2	1	2
1	1	1	0	2	2	4	1	1	0	4	3	4	3	4	3	3	4	2	1	3	4	3	3	3	2
2	1	1	0	1	4	2	1	1	0	4	4	4	3	4	2	1	4	1	3	1	1	4	3	3	2
1	1	1	1	4	1	4	1	1	0	2	3	2	2	2	3	4	3	3	4	2	4	4	2	2	2
4	2	2	0	1	2	4	1	1	1	3	4	3	3	4	3	1	3	2	3	3	4	3	4	4	2
1	1	1	0	4	4	4	0	0	0						1	2	4	1	2	2	4	4	2	4	1
2	1	2	1	1	1	4	1	1	1	4	3	3	3	3	2	2	3	2	2	2	2	3	2	2	2
1	1	1	0	4	3	2	1	0	1	3	4	3	2	3	3	4	3	3	3	4	3	3	2	2	2
2	1	1	0	2	3	4	1	1	1	4	3	4	3	4	2	3	3	4	3	2	2	3	3	3	2
1	1	1	0	2	4	2	0	1	1	4	3	4	2	3	3	3	3	3	2	3	2	3	3	4	2
1	2	1	0	2	4	4	0	1	1	3	2	3	2	3	3	2	2	3	2	4	2	2	2	2	2

## Sheet: Arguments
Variables	Section	Label	Options
TYPE_1	Type	Company type	1 - Natural person not obligated to keep accounting, 2 - Natural person obligated to keep accounting, 3 - Limited company, 4 - Anonymous society, 5 - Special taxpayer,
AGE_1	Age	Age of company	1 - Less than 5 years, 2 - More than 5 years
SIZE_1	Size	size of the company	1 - Micro Firm (less than 10 employees), 2 - Small Firm (10 to 50 employees), 3 - Medium Firm (51 to 250 employees)
NET_1	Collaboration networks	Network of collaboration	0 - No, 1 - Yes
TRA_1	Training and educational level	Administration position of the interviewee	1 - Administrative assistant, 2 - Owner, 3 - General Manager - 4 - Manager Owner
TRA_2	Training and educational level	Work experience of the interviewee	1 - Less than 1 year, 2 - 1 to 2 years, 3 - 3 to 4 years, 4 - 5 or more years
TRA_3	Training and educational level	Degree of education of the interviewee	1 - Elemental education, 2 - High School, 3- technological/technical, 4 - University degree 5 - Master degree
OI_1	Organizational innovation	New practices in the organization	0 - No, 1 - Yes
OI_2	Organizational innovation	Organization new methods	0 - No, 1 - Yes
OI_3	Organizational innovation	Management new methods	0 - No, 1 - Yes
OA_1	Organizational aspects	answer to needs of a client	1 -Null, 2- Low, 3 - Medium, 4 - High
OA_2	Organizational aspects	Improvement of the ability to develop new processes	1 -Null, 2- Low, 3 - Medium, 4 - High
OA_3	Organizational aspects	Higher quality of its services	1 -Null, 2- Low, 3 - Medium, 4 - High
OA_4	Organizational aspects	Lower costs per unit of production of the service	1 -Null, 2- Low, 3 - Medium, 4 - High
OA_5	Organizational aspects	Improvement in the exchange of information or communication within the company	1 -Null, 2- Low, 3 - Medium, 4 - High
IB_1	Innovation Barriers	Cost Factors - Lack of funds in the company	1 -Null, 2- Low, 3 - Medium, 4 - High
IB_2	Innovation Barriers	Cost Factors - Lack of financing for the company	1 -Null, 2- Low, 3 - Medium, 4 - High
IB_3	Innovation Barriers	Cost Factors - Innovation has a high cost	1 -Null, 2- Low, 3 - Medium, 4 - High
IB_4	Innovation Barriers	Knowledge Factors - Lack of qualified personnel	1 -Null, 2- Low, 3 - Medium, 4 - High
IB_5	Innovation Barriers	Knowledge Factors - Lack of information about markets	1 -Null, 2- Low, 3 - Medium, 4 - High
IB_6	Innovation Barriers	Knowledge Factors - Difficulties in finding cooperation from others to innovate	1 -Null, 2- Low, 3 - Medium, 4 - High
IB_7	Innovation Barriers	Market factors - Market dominated by established companies	1 -Null, 2- Low, 3 - Medium, 4 - High
IB_8	Innovation Barriers	Market factors - Uncertainty regarding the demand for innovative services	1 -Null, 2- Low, 3 - Medium, 4 - High
IB_9	Innovation Barriers	Reasons not to innovate - It is not necessary due to previous innovations	1 -Null, 2- Low, 3 - Medium, 4 - High
IB_10	Innovation Barriers	Reasons not to innovate - It is not necessary due to previous innovations - It is not necessary, because there is no demand for innovations	1 -Null, 2- Low, 3 - Medium, 4 - High
FR_1	Financial resources	Financing by own means	0 - No, 1 - Yes
